# Supplementary material for: Generation gaps in US public opinion on renewable energy and climate change
Source: PLoS One. 2019 Jul 10;14(7):e0217608. doi: 10.1371/journal.pone.0217608 (PMC6619988; doi:10.1371/journal.pone.0217608)
Supplement: S1 File — (DO) [file pone.0217608.s010.do]

* GRAPHS & ANALYSIS FOR HAMILTON ET AL. (2019) 'GENERATION GAPS IN US PULBIC
* OPINION ON RENEWABLE ENERGY AND CLIMATE CHANGE' PLOS ONE 


* FIGURES 1 & 2

use S6_dataset.dta, clear
summ id_cera
local nobs : di %5.0fc `r(N)'

catplot wind2 [aw=censuswt3] , percent ytitle("") miss ///
	text(68 92 "{bf:(d)}  North Country" "Jun–Jul 2017,  {it:n} =`nobs'" ///
		, size(*.9) box margin(vsmall)) l1title("") ///
	bar(1, color(eltgreen) lcolor(black)) blabel(bar, format(%2.0f)) ///
	ylabel(0(10)80, grid gmax labsize(*.9)) ///
	title("", size(*.7))
graph save tempNCwind.gph, replace

catplot warmop2 [aw=censuswt3] , percent ytitle("") miss ///
	text(55 10 "{bf:(d)}  North Country" "Jun–Jul 2017,  {it:n} =`nobs'" ///
		, size(*.9) box margin(vsmall)) l1title("") ///
	bar(1, color(emidblue) lcolor(black)) blabel(bar, format(%2.0f)) ///
	ylabel(0(10)80, grid gmax labsize(*.9)) yscale(range(0 64)) ///
	title("", size(*.7)) 
graph save tempNCwarm.gph, replace

use S7_dataset.dta, clear
keep if warmop2_r<.
tab warmop2_r if year==2018 & month==10, miss
local nobs : di %5.0fc `r(N)'
catplot warmop2_r [aw=censuswt2] if year==2018 & month==10 ///
	, percent ytitle("") ///
	text(55 10 "{bf:(b)}  New Hampshire GSP" "Oct 2018,  {it:n} = `nobs'" ///
		, size(*.9) box margin(vsmall)) l1title("") ///
	bar(1, color(emidblue) lcolor(black)) blabel(bar, format(%2.0f)) ///
	ylabel(0(10)80, grid gmax labsize(*.9)) yscale(range(0 64)) ///
	title("", size(*.7)) 
graph save tempw1.gph, replace

use S7_dataset.dta, clear
keep if tide22<.
tab tide22 if year==2018 & month==10, miss
local nobs : di %5.0fc `r(N)'
catplot tide22 [aw=censuswt2] if year==2018 & month==10 ///
	, percent ytitle("") ///
	text(68 92 "{bf:(b)}  New Hampshire GSP" "Oct 2018,  {it:n} = `nobs'" ///
		, size(*.9) box margin(vsmall)) l1title("") ///
	bar(1, color(eltgreen) lcolor(black)) blabel(bar, format(%2.0f)) ///
	ylabel(0(10)80, grid gmax labsize(*.9)) ///
	title("", size(*.7))
graph save temp1.gph, replace

use S8_dataset.dta, clear
tab wind2, miss
local nobs : di %5.0fc `r(N)'
catplot wind2 [aw=censuswt] if year==2016, percent ytitle("") ///
	text(68 92 "{bf:(a)}  US POLES" "Aug–Dec 2016,  {it:n} =`nobs'" ///
		, size(*.9) box margin(vsmall)) l1title("") ///
	bar(1, color(eltgreen) lcolor(black)) blabel(bar, format(%2.0f)) ///
	ylabel(0(10)80, grid gmax labsize(*.9)) ///
	title("", size(*.7))
graph save temp3.gph, replace

tab warmop2_r , miss
local nobs : di %5.0fc `r(N)'
catplot warmop2_r [aw=censuswt] if year==2016, percent ytitle("") ///
	text(55 10 "{bf:(a)}  US POLES" "Aug–Dec 2016,  {it:n} =`nobs'" ///
		, size(*.9) box margin(vsmall)) l1title("") ///
	bar(1, color(emidblue) lcolor(black)) blabel(bar, format(%2.0f)) ///
	ylabel(0(10)80, grid gmax labsize(*.9)) yscale(range(0 64)) ///
	title("", size(*.7)) 
graph save tempw3.gph, replace

use S9_dataset.dta, replace
tab wind2 if year==2018, miss
local nobs : di %5.0fc `r(N)'
catplot wind2 [aw=caforwt] if year==2018, percent ytitle("") miss ///
	text(68 92 "{bf:(c)}  NE Oregon CAFOR" "Sep 2018,  {it:n} =`nobs'" ///
		, size(*.9) box margin(vsmall)) l1title("") ///
	bar(1, color(eltgreen) lcolor(black)) blabel(bar, format(%2.0f)) ///
	ylabel(0(10)80, grid gmax labsize(*.9)) ///
	title("", size(*.7))
graph save temp2.gph, replace

tab warmop2_r if year==2018, miss
local nobs : di %5.0fc `r(N)'
catplot warmop2_r [aw=caforwt] if year==2018, percent ytitle("") ///
	text(55 10 "{bf:(c)}  NE Oregon CAFOR" "Sep 2018,  {it:n} =`nobs'" ///
		, size(*.9) box margin(vsmall)) l1title("") ///
	bar(1, color(emidblue) lcolor(black)) blabel(bar, format(%2.0f)) ///
	ylabel(0(10)80, grid gmax labsize(*.9)) yscale(range(0 64)) ///
	title("", size(*.7)) 
graph save tempw2.gph, replace

graph combine temp3.gph temp1.gph temp2.gph tempNCwind.gph, col(1) ///
	b1("{bf:Weighted percent}", size(*.8)) imargin(vsmall) ///
	title("{bf:Higher priority — exploration & drilling or renewable energy?}" ///
		, size(*.67)) 
graph export Fig1.png, as(png) width(3600) replace

graph combine tempw3.gph tempw1.gph tempw2.gph tempNCwarm.gph, col(1) ///
	b1("{bf:Weighted percent}", size(*.8)) imargin(vsmall) ///
	title("{bf:Which statement is more accurate about climate change?}" ///
		, size(*.67)) 
graph export Fig2.png, as(png) width(3600) replace


* FIGURE 3

use S7_dataset.dta, replace

keep if year==2018 & tide22d<.
gen tide2d00=tide22d*100
gen warmop2d00=warmop2d*100
svy: regress tide2d00
local GSPtideall : di %3.1f _b[_cons]

svy: tab tide2d00 agegroup
local nobs : di %5.0fc `e(N)'
local pvalue : di %3.2f `e(p_Pear)'
graph hbar (mean) tide2d00 [aw=censuswt2] ///
	, over(agegroup) ///
	blabel(bar, format(%2.0f)) asyvars ylabel(0(10)100, grid gmax) ///
	legend(title("{bf:Age}") col(1) ring(0) position(11) symxsize(*.4) rowgap(*.3)) ///
	ytitle("") bar(1, lcolor(black)) bar(2, lcolor(black)) bar(3,  lcolor(black)) ///
	bar(4, lcolor(black)) bar(5, lcolor(black)) ///
	text(94 10 "{it:n} = `nobs'" "{it:p} = `pvalue'", box margin(small)) ///
	yline(`GSPtideall', lwidth(thick) lcolor(gs13)) 
graph save tide2d_age.gph ///
	, replace	

svy: tab tide2d00 sex2 
local nobs : di %5.0fc `e(N)'
local pvalue : di %3.2f `e(p_Pear)'
graph hbar (mean) tide2d00 [aw=censuswt2] ///
	, over(sex2) ///
	blabel(bar, format(%2.0f)) asyvars ylabel(0(10)100, grid gmax) ///
	legend(title("{bf:Sex}") col(1) ring(0) position(11) symxsize(*.4) rowgap(*.3)) ///
	ytitle("") bar(1, lcolor(black)) bar(2, lcolor(black)) bar(3, lcolor(black)) ///
	bar(4, lcolor(black)) bar(5, lcolor(black)) ///
	text(94 90 "{it:n} = `nobs'" "{it:p} = `pvalue'", box margin(small)) ///
	yline(`GSPtideall', lwidth(thick) lcolor(gs13)) 
graph save tide2d_sex.gph ///
	, replace

svy: tab tide2d00 educ4 
local nobs : di %5.0fc `e(N)'
local pvalue : di %3.2f `e(p_Pear)'
graph hbar (mean) tide2d00 [aw=censuswt2] ///
	, over(educ4) ///
	blabel(bar, format(%2.0f)) asyvars ylabel(0(10)100, grid gmax) ///
	legend(title("{bf:Education}") col(1) ring(0) position(11) symxsize(*.4) rowgap(*.3)) ///
	ytitle("") bar(1, lcolor(black)) bar(2, lcolor(black)) bar(3, lcolor(black)) ///
	bar(4, lcolor(black)) bar(5, lcolor(black)) ///
	text(94 90 "{it:n} = `nobs'" "{it:p} = `pvalue'", box margin(small)) ///
	yline(`GSPtideall', lwidth(thick) lcolor(gs13)) 
graph save tide2d_educ4.gph ///
	, replace	

svy: tab tide2d00 ideology5
local nobs : di %5.0fc `e(N)'
local pvalue : di %3.2f `e(p_Pear)'
graph hbar (mean) tide2d00 [aw=censuswt2] ///
	, over(ideology5) ///
	blabel(bar, format(%2.0f)) asyvars ylabel(0(10)100, grid gmax) ///
	legend(title("{bf:Ideology}") col(1) ring(0) position(11) symxsize(*.4) rowgap(*.3)) ///
	 ytitle("") bar(1, color(navy) lcolor(black)) ///
	 bar(2, color(navy*.6) lcolor(black)) ///
	 bar(3, color(gs15) lcolor(black)) ///
	 bar(4, color(maroon*.6) lcolor(black)) ///
	 bar(5, color(maroon) lcolor(black)) ///
	 text(94 10 "{it:n} = `nobs'" "{it:p} = `pvalue'", box margin(small)) ///
	yline(`GSPtideall', lwidth(thick) lcolor(gs13)) 
graph save tide2d_ideology.gph ///
	, replace	

graph combine ///
	tide2d_age.gph ///
	tide2d_sex.gph ///
	tide2d_educ4.gph ///
	tide2d_ideology.gph ///
	, col(2) imargin(small) ///
	title("{bf:(a) New Hampshire 2018 GSP: Renewable energy development higher priority}" ///
		, size(*.7)) b2title("", size(small)) iscale(*.8)
graph save c:\temp\temp_fig3a.gph, replace

use S9_dataset.dta, clear
keep if year==2018 & wind2d<.
gen wind2d00=wind2d*100
gen warmop2d00=warmop2d*100
svy: regress warmop2d00
local CAFORwarmopall : di %3.1f _b[_cons]
svy: regress wind2d00
local CAFORwindall : di %3.1f _b[_cons]

svy: tab wind2d00 agegroup
local nobs : di %5.0fc `e(N)'
local pvalue : di %3.2f `e(p_Pear)'
graph hbar (mean) wind2d00 [aw=caforwt], over(agegroup) ///
	blabel(bar, format(%2.0f)) asyvars ylabel(0(10)100, grid gmax) ///
	legend(title("{bf:Age}") col(1) ring(0) position(11) symxsize(*.4) rowgap(*.3)) ///
	ytitle("") bar(1, lcolor(black)) bar(2, lcolor(black)) bar(3,  lcolor(black)) ///
	bar(4, lcolor(black)) bar(5, lcolor(black)) ///
	text(94 10 "{it:n} = `nobs'" "{it:p} = `pvalue'", box margin(small)) ///
	yline(`CAFORwindall', lwidth(thick) lcolor(gs13)) 
graph save wind2d_age.gph ///
	, replace	

svy: tab wind2d00 sex2
local nobs : di %5.0fc `e(N)'
local pvalue : di %3.2f `e(p_Pear)'
graph hbar (mean) wind2d00 [aw=caforwt], over(sex2) ///
	blabel(bar, format(%2.0f)) asyvars ylabel(0(10)100, grid gmax) ///
	legend(title("{bf:Sex}") col(1) ring(0) position(11) symxsize(*.4) rowgap(*.3)) ///
	ytitle("") bar(1, lcolor(black)) bar(2, lcolor(black)) bar(3, lcolor(black)) ///
	bar(4, lcolor(black)) bar(5, lcolor(black)) ///
	text(94 10 "{it:n} = `nobs'" "{it:p} = `pvalue'", box margin(small)) ///
	yline(`CAFORwindall', lwidth(thick) lcolor(gs13)) 
graph save wind2d_sex.gph ///
	, replace

svy: tab wind2d00 educ4
local nobs : di %5.0fc `e(N)'
local pvalue : di %3.2f `e(p_Pear)'
graph hbar (mean) wind2d00 [aw=caforwt], over(educ4) ///
	blabel(bar, format(%2.0f)) asyvars ylabel(0(10)100, grid gmax) ///
	legend(title("{bf:Education}") col(1) ring(0) position(11) symxsize(*.4) rowgap(*.3)) ///
	ytitle("") bar(1, lcolor(black)) bar(2, lcolor(black)) bar(3, lcolor(black)) ///
	bar(4, lcolor(black)) bar(5, lcolor(black)) ///
	text(94 10 "{it:n} = `nobs'" "{it:p} = `pvalue'", box margin(small)) ///
	yline(`CAFORwindall', lwidth(thick) lcolor(gs13)) 
graph save wind2d_educ4.gph ///
	, replace	

svy: tab wind2d00 party3
local nobs : di %5.0fc `e(N)'
local pvalue : di %3.2f `e(p_Pear)'
graph hbar (mean) wind2d00 [aw=caforwt], over(party3) ///
	blabel(bar, format(%2.0f)) asyvars ylabel(0(10)100, grid gmax) ///
	legend(title("{bf:Party}") col(1) ring(0) position(11) ///
		symxsize(*.4) rowgap(*.3)) ///
	ytitle("") bar(1, lcolor(black)) ///
	bar(2, color(gs15) lcolor(black)) ///
	bar(3, color(maroon) lcolor(black)) ///
	text(94 10 "{it:n} = `nobs'" "{it:p} = `pvalue'", box margin(small)) ///
	yline(`CAFORwindall', lwidth(thick) lcolor(gs13)) 
graph save wind2d_party.gph ///
	, replace	

graph combine ///
	wind2d_age.gph ///
	wind2d_sex.gph ///
	wind2d_educ4.gph ///
	wind2d_party.gph ///
	, col(2) imargin(small) ///
	title("{bf:(b) NE Oregon 2018 CAFOR: Renewable energy development higher priority}" ///
		, size(*.7)) b2title("", size(small)) ///
	iscale(*.8)
graph save c:\temp\temp_fig3b.gph, replace

graph combine c:\temp\temp_fig3a.gph c:\temp\temp_fig3b.gph ///
	, row(2) imargin(tiny) b2title("{bf:Weighted percent}", size(*.75))
graph export Fig3.png, as(png) width(3600) replace

* FIGURE 4

use S7_dataset.dta, clear

keep if year==2018 & warmop2d<.
gen tide2d00=tide22d*100
gen warmop2d00=warmop2d*100
svy: regress warmop2d00
local GSPwarmopall : di %3.1f _b[_cons]

svy: tab warmop2d00 agegroup
local nobs : di %5.0fc `e(N)'
local pvalue : di %3.2f `e(p_Pear)'
graph hbar (mean) warmop2d00 [aw=censuswt2] ///
	, over(agegroup) ///
	blabel(bar, format(%2.0f)) asyvars ylabel(0(10)100, grid gmax) ///
	legend(title("{bf:Age}") col(1) ring(0) position(11) symxsize(*.4) rowgap(*.3)) ///
	ytitle("") bar(1, lcolor(black)) bar(2, lcolor(black)) bar(3,  lcolor(black)) ///
	bar(4, lcolor(black)) bar(5, lcolor(black)) ///
	text(94 10 "{it:n} = `nobs'" "{it:p} = `pvalue'", box margin(small)) ///
	yline(`GSPwarmopall', lwidth(thick) lcolor(gs13)) 
graph save warmop2d_age.gph ///
	, replace	

svy: tab warmop2d00 sex2 
local nobs : di %5.0fc `e(N)'
local pvalue : di %3.2f `e(p_Pear)'
graph hbar (mean) warmop2d00 [aw=censuswt2] ///
	, over(sex2) ///
	blabel(bar, format(%2.0f)) asyvars ylabel(0(10)100, grid gmax) ///
	legend(title("{bf:Sex}") col(1) ring(0) position(11) symxsize(*.4) rowgap(*.3)) ///
	ytitle("") bar(1, lcolor(black)) bar(2, lcolor(black)) bar(3, lcolor(black)) ///
	bar(4, lcolor(black)) bar(5, lcolor(black)) ///
	text(94 10 "{it:n} = `nobs'" "{it:p} = `pvalue'", box margin(small)) ///
	yline(`GSPwarmopall', lwidth(thick) lcolor(gs13)) 
graph save warmop2d_sex.gph ///
	, replace

svy: tab warmop2d00 educ4 
local nobs : di %5.0fc `e(N)'
local pvalue : di %3.2f `e(p_Pear)'
graph hbar (mean) warmop2d00 [aw=censuswt2] ///
	, over(educ4) ///
	blabel(bar, format(%2.0f)) asyvars ylabel(0(10)100, grid gmax) ///
	legend(title("{bf:Education}") col(1) ring(0) position(11) symxsize(*.4) rowgap(*.3)) ///
	ytitle("") bar(1, lcolor(black)) bar(2, lcolor(black)) bar(3, lcolor(black)) ///
	bar(4, lcolor(black)) bar(5, lcolor(black)) ///
	text(94 10 "{it:n} = `nobs'" "{it:p} = `pvalue'", box margin(small)) ///
	yline(`GSPwarmopall', lwidth(thick) lcolor(gs13)) 
graph save warmop2d_educ4.gph ///
	, replace	

svy: tab warmop2d00 ideology5
local nobs : di %5.0fc `e(N)'
local pvalue : di %3.2f `e(p_Pear)'
graph hbar (mean) warmop2d00 [aw=censuswt2] ///
	, over(ideology5) ///
	blabel(bar, format(%2.0f)) asyvars ylabel(0(10)100, grid gmax) ///
	legend(title("{bf:Ideology}") col(1) ring(0) position(11) symxsize(*.4) rowgap(*.3)) ///
	 ytitle("") bar(1, color(navy) lcolor(black)) ///
	 bar(2, color(navy*.6) lcolor(black)) ///
	 bar(3, color(gs15) lcolor(black)) ///
	 bar(4, color(maroon*.6) lcolor(black)) ///
	 bar(5, color(maroon) lcolor(black)) ///
	 text(94 10 "{it:n} = `nobs'" "{it:p} = `pvalue'", box margin(small)) ///
	yline(`GSPwarmopall', lwidth(thick) lcolor(gs13)) 
graph save warmop2d_ideology.gph ///
	, replace	

graph combine ///
	warmop2d_age.gph ///
	warmop2d_sex.gph ///
	warmop2d_educ4.gph ///
	warmop2d_ideology.gph ///
	, col(2) imargin(small) ///
	title("{bf:(a) New Hampshire 2018 GSP: Climate changing now, human caused}" ///
		, size(*.7)) b2title("", size(small)) iscale(*.8)
graph save c:\temp\temp_fig4a.gph, replace

use S9_dataset.dta, clear

keep if year==2018
gen wind2d00=wind2d*100
gen warmop2d00=warmop2d*100
svy: regress warmop2d00
local CAFORwarmopall : di %3.1f _b[_cons]
svy: regress wind2d00
local CAFORwindall : di %3.1f _b[_cons]

svy: tab warmop2d00 agegroup
local nobs : di %5.0fc `e(N)'
local pvalue : di %3.2f `e(p_Pear)'
graph hbar (mean) warmop2d00 [aw=caforwt], over(agegroup) ///
	blabel(bar, format(%2.0f)) asyvars ylabel(0(10)100, grid gmax) ///
	legend(title("{bf:Age}") col(1) ring(0) position(11) symxsize(*.4) rowgap(*.3)) ///
	ytitle("") bar(1, lcolor(black)) bar(2, lcolor(black)) bar(3,  lcolor(black)) ///
	bar(4, lcolor(black)) bar(5, lcolor(black)) ///
	text(90 10 "{it:n} = `nobs'" "{it:p} = `pvalue'", box margin(small)) ///
	yline(`CAFORwarmopall', lwidth(thick) lcolor(gs13)) 
graph save warmop2d_age.gph ///
	, replace	

svy: tab warmop2d00 sex2
local nobs : di %5.0fc `e(N)'
local pvalue : di %3.2f `e(p_Pear)'
graph hbar (mean) warmop2d00 [aw=caforwt], over(sex2) ///
	blabel(bar, format(%2.0f)) asyvars ylabel(0(10)100, grid gmax) ///
	legend(title("{bf:Sex}") col(1) ring(0) position(11) symxsize(*.4) rowgap(*.3)) ///
	ytitle("") bar(1, lcolor(black)) bar(2, lcolor(black)) bar(3, lcolor(black)) ///
	bar(4, lcolor(black)) bar(5, lcolor(black)) ///
	text(90 10 "{it:n} = `nobs'" "{it:p} = `pvalue'", box margin(small)) ///
	yline(`CAFORwarmopall', lwidth(thick) lcolor(gs13)) 
graph save warmop2d_sex.gph ///
	, replace

svy: tab warmop2d00 educ4
local nobs : di %5.0fc `e(N)'
local pvalue : di %3.2f `e(p_Pear)'
graph hbar (mean) warmop2d00 [aw=caforwt], over(educ4) ///
	blabel(bar, format(%2.0f)) asyvars ylabel(0(10)100, grid gmax) ///
	legend(title("{bf:Education}") col(1) ring(0) position(11) symxsize(*.4) rowgap(*.3)) ///
	ytitle("") bar(1, lcolor(black)) bar(2, lcolor(black)) bar(3, lcolor(black)) ///
	bar(4, lcolor(black)) bar(5, lcolor(black)) ///
	text(90 10 "{it:n} = `nobs'" "{it:p} = `pvalue'", box margin(small)) ///
	yline(`CAFORwarmopall', lwidth(thick) lcolor(gs13)) 
graph save warmop2d_educ4.gph ///
	, replace	

svy: tab warmop2d00 party3
local nobs : di %5.0fc `e(N)'
local pvalue : di %3.2f `e(p_Pear)'
graph hbar (mean) warmop2d00 [aw=caforwt], over(party3) ///
	blabel(bar, format(%2.0f)) asyvars ylabel(0(10)100, grid gmax) ///
	legend(title("{bf:Party}") col(1) ring(0) position(11) ///
		symxsize(*.4) rowgap(*.3)) ///
	ytitle("") bar(1, lcolor(black)) ///
	bar(2, color(gs15) lcolor(black)) ///
	bar(3, color(maroon) lcolor(black)) ///
	text(90 10 "{it:n} = `nobs'" "{it:p} = `pvalue'", box margin(small)) ///
	yline(`CAFORwarmopall', lwidth(thick) lcolor(gs13)) 
graph save warmop2d_party.gph ///
	, replace	

graph combine ///
	warmop2d_age.gph ///
	warmop2d_sex.gph ///
	warmop2d_educ4.gph ///
	warmop2d_party.gph ///
	, col(2) imargin(small) ///
	title("{bf:(b) NE Oregon 2018 CAFOR: Climate changing now, human caused}" ///
		, size(*.7)) b2title("", size(small)) iscale(*.8)
graph save c:\temp\temp_fig4b.gph, replace

graph combine c:\temp\temp_fig4a.gph c:\temp\temp_fig4b.gph ///
	, row(2) imargin(tiny) b2title("{bf:Weighted percent}", size(*.75))
graph export Fig4.png, as(png) width(3600) replace


* FIGURE 5

use S1_dataset.dta, clear

graph twoway rcap wind_lo wind_hi edate5, ///
		lcolor(maroon) lwidth(medthick) ///
	|| connect wind_hat2 edate5, ///
		msymbol(T) mlwidth(medthick) mfcolor(white) mcolor(maroon) ///
		lwidth(medthick) lcolor(maroon) lpattern(longdash) ///
	|| rcap tide_lo tide_hi edate5, ///
		lcolor(green) lwidth(medthick) ///
	|| connect tide_hat2 edate5, ///
		lpattern(solid) lcolor(green) lwidth(medthick) ///
		msymbol(d) mcolor(green) mlwidth(medthick) ///
	|| rcap polewind_hi polewind_lo edate5, ///
		lcolor(dkorange) lwidth(medthick) ///
	|| scatter polewind_hat edate5, ///
		msymbol(S) mcolor(dkorange) mlwidth(medthick) mfcolor(white) ///
	|| rcap wind4_hi wind4_lo edate5, ///
		lcolor(blue) lwidth(medthick) ///
	|| scatter wind4_hat edate5, ///
		msymbol(d) mcolor(blue) mlwidth(medthick) mfcolor(white) ///
	|| , ylabel(0(10)100, grid gmax gmin labsize(*.75)) ytitle("") ///
	legend(position(6) ring(0) col(1) order(4 6 8 2) label(2 "NE Oregon (3,782)") ///
		label(4 "New Hampshire (7,707)") label(6 "US POLES (1,411)") ///
		label(8 "N Country (1,650)") ///
		size(*.85) title("{bf:20 Surveys  (14,550 interviews)}", size(*.67))) ///
	xlabel(18884 19973 20392 19184 19391 19454 19814 20128 20291 20504 ///
		20682 20775 20943 21101 21471, labsize(*.75) angle(40)) ///
	xscale(range(18880 21475)) xtitle("{bf:Month/year of survey}", size(*.85)) ///
	ytitle("{bf:Weighted percent}", size(*.85)) title("") ///
	text(97 20200 ///
		"{bf:Percent think renewable energy higher priority than oil exploration}" ///
		, size(*.9) box margin(small))
graph export Fig_5.png, replace width(3600)


* FIGURE 6

use S2_dataset.dta, clear

graph twoway rarea warmophi warmoplo edate5 if survey<60, color(gs11%30) ///
	|| connect warmop00 edate5 if survey<60, msymbol(d) lwidth(medium) ///
		mlwidth(medium) lcolor(green) mcolor(green) ///
	|| rcap warmophi warmoplo edate5 if survey==80, lcolor(black) ///
		lwidth(medthick) ///
	|| scatter warmop00 edate5 if survey==80, mcolor(black) msymbol(S) ///
		lwidth(medthick) ///
	|| rcap warmophi warmoplo edate5 if survey==90, lcolor(black) lwidth(medthick) ///
	|| scatter warmop00 edate5 if survey==90, mcolor(black) msymbol(O) ///
		mfcolor(white) ///
	|| rcap warmophi warmoplo edate5 if survey==100, lcolor(black) lwidth(medthick) ///
	|| scatter warmop00 edate5 if survey==100, mcolor(black) msymbol(T) ///
		lwidth(medthick) ///
	|| rcap warmophi warmoplo edate5 if survey==110 | survey==111, ///
		lcolor(dkorange) ///
	|| scatter warmop00 edate5 if survey==110 | survey==111, msymbol(S) ///
		mcolor(dkorange) mfcolor(white) ///
	|| rcap warmophi warmoplo edate5 if survey==70, ///
		lcolor(blue) ///
	|| scatter warmop00 edate5 if survey==70, msymbol(d) ///
		mcolor(blue) mfcolor(white) ///
	|| rcap warmophi warmoplo edate if survey>=75 & survey<80, ///
		lcolor(maroon) ///
	|| connect warmop00 edate5 if survey>=75 & survey<80, msymbol(T) ///
		lpattern(longdash) lcolor(maroon) mcolor(maroon) mfcolor(white) ///
	|| , legend(order(2 4 8 12 1 6 10 14) col(4) position(6) ring(0) ///
		label(2 "New Hampshire (20,786)") label(1 "95% conf. interval") ///
		label(4 "US NCERA (2,006)") label(6 "US GSS (1,295)") ///
		label(8 "US IME (1,002)") label(10 "US POLES (1,411)") ///
		label(12 "N Country (1,650)") label(14 "NE Oregon (3,782)") ///
		size(*.62) rowgap(*.01) symxsize(*.8) symysize(*.8) ///
		title("{bf:45 US, New Hampshire, North Country, NE Oregon surveys  (31,932 interviews)}" ///
			, size(*.58))) ///
	ytick(0(10)100, grid gmax gmin) ylabel(0(10)100, labsize(*.7)) ///
	ytitle("{bf:Weighted percent}", size(*.85)) ///
	xtitle("{bf:Month/year of survey}", size(*.85)) ///
	xlabel(18374 18531 18735 18910 19098 19269 19454 19635 19814 20005 ///
		20225 20353 20504 20648 20775 20936 21033 21101 21216 21291 ///
		21406 21480, labsize(*.68) angle(40)) ///
	xscale(range(18370 21483)) title("") ///
	text(97 19950 ///
		"{bf:Percent think climate changing now, caused by human activities}" ///
		, size(*.9) box margin(small)) ///
	xline(19295 19628 20257 21056 21069 21082 21441 21467, lcolor(eltblue)) ///
	text(66 19105 "Hurricane" "Sandy", size(*.73) justification(right)) ///
	text(71 19455 "IPCC 5th" "Report", size(*.73) justification(right)) ///
	text(75 20065 "Pope" "Francis" "encyclical", size(*.73) justification(right)) ///
	text(80 20840 "Hurricanes" "Harvey" "Irma &" "Maria", size(*.73) justification(right)) ///
	text(83 21261 "Hurricanes" "Florence" "& Michael", size(*.73) justification(right))
graph export Fig_6.png, replace width(3600)


* FIGURE 7

use S3_dataset.dta,  clear

graph twoway connect warmop_hat edate5 if party4==1 ///
	, msymbol(oh) lpattern(solid) lwidth(medthin) ///
		mlwidth(medthin) lcolor(blue) mcolor(blue) ///
	|| line warmop_hat edate5 if party4==2 ///
		, lpattern(solid) lwidth(medthin) msymbol(i) ///
		mlwidth(medthin) lcolor(green) mcolor(green) ///
	|| connect warmop_hat edate5 if party4==3 ///
		, lpattern(longdash) lwidth(medthin) msymbol(Sh) mlwidth(medthin) ///
		mlwidth(medthin) lcolor(maroon) mcolor(maroon) ///
	|| connect warmop_hat edate5 if party4==4 ///
		, lpattern(solid) lwidth(medthin) msymbol(+) ///
		mlwidth(medthin) lcolor(dkorange) mcolor(dkorange) ///
	|| lfit warmop_hat edate5 if party4==1, lcolor(blue) lwidth(thick) ///
	|| lfit warmop_hat edate5 if party4==2, lcolor(green) lwidth(thick) ///
	|| lfit warmop_hat edate5 if party4==3, lcolor(maroon) lwidth(thick) ///
	|| lfit warmop_hat edate5 if party4==4, lcolor(dkorange) lwidth(thick) ///
	|| if edate5 > 18360 & edate5< 21500, ///
	ytick(0(10)100, grid gmax gmin) ylabel(0(10)100, labsize(*.7)) ///
	ytitle("{bf:Weighted percent}", size(*.85)) ///
	xtitle("{bf:Month/year of survey}", size(*.85)) ///
	xlabel(18374 18531 18735 18910 19098 19269 19454 19635 19814 20005 ///
		20225 20353 20504 20648 20775 20936 21033 21101 21216 21291 ///
		21406 21480, labsize(*.68) angle(40)) ///
	xscale(range(18370 21483)) title("") ///
	legend(position(5) ring(0) col(1) label(1 "Democrat") ///
	label(2 "Independent") label(3 "Republican") label(4 "Tea Party") ///
		order(1 2 3 4) size(*.67) symysize(*.5) rowgap(*.01) ///
		title("{bf:34 NH surveys  (19,020 interviews)}", size(*.55))) ///
	xtitle("{bf:Month/year of survey}", size(*.85)) ///
	ytitle("{bf:Weighted percent}", size(*.85)) ///
	text(99 20000 ///
		"{bf:Climate change is happening now, caused mainly by human activities}" ///
		, size(*.95) color(navy))
graph export Fig_7.png, replace width(3600)


* FIGURE 8

use S4_dataset.dta, clear

graph twoway line youngTide edate5 if agegroup3==1, msymbol(d) ///
		lwidth(thick) lpattern(solid) lcolor(blue) ///
	|| line midTide edate5 if agegroup3==2, ///
		lwidth(thick) lpattern(shortdash) lcolor(red) ///
	|| line oldTide edate5 if agegroup3==3, ///
		lwidth(thick) lpattern(longdash) lcolor(green) ///
	|| if year>=2012, ///
	title("{bf:(a)  Renewable energy priority}" ///
		, size(*.8)) ///
	legend(title("{bf:NH 13-survey trend}", size(*.7)) ///
		col(1) ring(0) position(11) ///
		size(*.9) symxsize(*1) rowgap(*.5) keygap(*.8) ///
		label(1 "Age 18–39") label(2 "Age 40–64") label(3 "Age 65+")) ///
	ytitle("", size(*.9)) ylabel(45(5)90, grid gmax) ///
	xtitle("", size(*.95)) ///
	xlabel(18628 19359 20089 20820 21550, labsize(*.9)) 
graph save tempfig8a.gph, replace

graph twoway line youngWarm edate5 if agegroup3==1, msymbol(d) ///
		lwidth(thick) lpattern(solid) lcolor(blue) ///
	|| line midWarm edate5 if agegroup3==2, ///
		lwidth(thick) lpattern(shortdash) lcolor(red) ///
	|| line oldWarm edate5 if agegroup3==3, ///
		lwidth(thick) lpattern(longdash) lcolor(green) ///
	|| , title("{bf:(b)  Climate change human caused}" ///
		, size(*.8)) ///
	legend(title("{bf:NH 35-survey trend}", size(*.7)) ///
		col(1) ring(0) position(11) ///
		size(*.9) symxsize(*1) rowgap(*.5) keygap(*.8) ///
		label(1 "Age 18–39") label(2 "Age 40–64") label(3 "Age 65+")) ///
	ytitle("", size(*.95)) ylabel(45(5)90, grid gmax) ///
	xtitle("", size(*.9)) ///
	xlabel(18628 19359 20089 20820 21550, labsize(*.9))  
graph save tempfig8b.gph, replace

graph combine tempfig8a.gph tempfig8b.gph, col(2) imargin(medium) ///
	l1title("{bf:Weighted percent}", size(*.8)) ///
	b1title("{bf:Date of survey}", size(*.8))
graph export Fig_8.png, replace width(3600)


* FIGURE 9

use S5_dataset.dta, clear

graph twoway line youngWind edate5 if agegroup3==1, msymbol(d) ///
		lwidth(thick) lpattern(solid) lcolor(blue) ///
	|| line midWind edate5 if agegroup3==2, ///
		lwidth(thick) lpattern(shortdash) lcolor(red) ///
	|| line oldWind edate5 if agegroup3==3, ///
		lwidth(thick) lpattern(longdash) lcolor(green) ///
	|| , title("{bf:(a)  Renewable energy priority}" ///
		, size(*.8)) ///
	legend(title("{bf:OR 4-survey trend}", size(*.7)) ///
		col(1) ring(0) position(11) ///
		size(*.9) symxsize(*1) rowgap(*.5) keygap(*.8) ///
		label(1 "Age 18–39") label(2 "Age 40–64") label(3 "Age 65+")) ///
	ytitle("", size(*.9)) ylabel(25(5)75, grid gmax) ///
	xtitle("", size(*.95)) ///
	xlabel(18628 19359 20089 20820 21550, labsize(*.9)) 
graph save tempfig9a.gph, replace

graph twoway line youngWarm edate5 if agegroup3==1, msymbol(d) ///
		lwidth(thick) lpattern(solid) lcolor(blue) ///
	|| line midWarm edate5 if agegroup3==2, ///
		lwidth(thick) lpattern(shortdash) lcolor(red) ///
	|| line oldWarm edate5 if agegroup3==3, ///
		lwidth(thick) lpattern(longdash) lcolor(green) ///
	|| , title("{bf:(b)  Climate change human caused}" ///
		, size(*.8)) ///
	legend(title("{bf:OR 4-survey trend}", size(*.7)) ///
		col(1) ring(0) position(11) ///
		size(*.9) symxsize(*1) rowgap(*.5) keygap(*.8) ///
		label(1 "Age 18–39") label(2 "Age 40–64") label(3 "Age 65+")) ///
	ytitle("", size(*.95)) ylabel(25(5)75, grid gmax) ///
	xtitle("", size(*.9)) ///
	xlabel(18628 19359 20089 20820 21550, labsize(*.9)) 
graph save tempfig9b.gph, replace

graph combine tempfig9a.gph tempfig9b.gph, col(2) imargin(medium) ///
	l1title("{bf:Weighted percent}", size(*.8)) ///
	b1title("{bf:Date of survey}", size(*.8))
graph export Fig_9.png, replace width(3600)


* TABLE 3 & FIGURE 10

use S7_dataset.dta, clear

label values ideology50 id50
label define id50 -2 Liberal -1 "Moderately lib" 0 Moderate ///
	1 "Moderately con" 2 Conservative

svy: logit tide22d age3 sex2 c.educ40##c.ideology50 year, or nolog
margins, at(educ40 = (-1(1)2) ideology50 = (-2(1)2)) 
marginsplot, legend(position(7) ring(0) col(1) size(*.8) rowgap(*.1) ///
		symysize(*.5) symxsize(*.6) title("{bf:Ideology}", size(*.65))) ///
	ytitle("", size(*.85)) ///
	plot1opts(lpattern(longdash) lwidth(medthick) msymbol(O) ///
		mlwidth(medthick)) ///
	plot2opts(lpattern(solid) lwidth(medthick) msymbol(i) ///
		mlwidth(medthick) lcolor(navy*.7) mcolor(navy*.7)) ///
	plot3opts(lpattern(dash) lwidth(medthick) msymbol(S) ///
		mlwidth(medthick) lcolor(green) mcolor(green) mfcolor(white)) ///
	plot4opts(lpattern(solid) lwidth(medthick) msymbol(T) ///
		mlwidth(medthick) lcolor(maroon*.7) mcolor(maroon*.7) mfcolor(maroon*.7)) ///
	plot5opts(lpattern(shortdash) lwidth(medthick) msymbol(T) ///
		mlwidth(medthick) lcolor(maroon) mcolor(maroon) mfcolor(white)) ///
	xlabel(-1 "{bf:<= HS}" 0 "{bf:Some coll}" 1 "{bf:College}" 2 "{bf:Postgrad}" ///
		, labsize(*.9)) ///
	xscale(range(-1.05 2.05)) recastci(rarea) ///
	ci1opts(color(gs13%60)) ci2opts(color(gs13%60)) ///
	ci3opts(color(gs13%60)) ci4opts(color(gs13%60)) ///
	ci5opts(color(gs13%60)) ///
	title("{bf:(a)  NH:  Renewable energy higher priority}" ///
		, size(*.85)) ///
	ylabel(0(.2)1.0, format(%2.1f) grid gmin gmax labsize(*.9)) ///
	xtitle("", size(*.85)) 
graph save tempfig10a.gph, replace

svy: logit warmop2d age3 sex2 c.educ40##c.ideology50 year, or nolog
margins, at(educ40 = (-1(1)2) ideology50 = (-2(1)2)) 
marginsplot, legend(position(7) ring(0) col(1) size(*.8) rowgap(*.1) ///
		symysize(*.5) symxsize(*.6) title("{bf:Ideology}", size(*.65))) ///
	ytitle("", size(*.8)) ///
	plot1opts(lpattern(longdash) lwidth(medthick) msymbol(O) ///
		mlwidth(medthick)) ///
	plot2opts(lpattern(solid) lwidth(medthick) msymbol(i) ///
		mlwidth(medthick) lcolor(navy*.7) mcolor(navy*.7)) ///
	plot3opts(lpattern(dash) lwidth(medthick) msymbol(S) ///
		mlwidth(medthick) lcolor(green) mcolor(green) mfcolor(white)) ///
	plot4opts(lpattern(solid) lwidth(medthick) msymbol(T) ///
		mlwidth(medthick) lcolor(maroon*.7) mcolor(maroon*.7) mfcolor(maroon*.7)) ///
	plot5opts(lpattern(shortdash) lwidth(medthick) msymbol(T) ///
		mlwidth(medthick) lcolor(maroon) mcolor(maroon) mfcolor(white)) ///
	xlabel(-1 "{bf:<= HS}" 0 "{bf:Some coll}" 1 "{bf:College}" 2 "{bf:Postgrad}" ///
		, labsize(*.9)) ///
	xscale(range(-1.05 2.05)) recastci(rarea) ///
	ci1opts(color(gs13%60)) ci2opts(color(gs13%60)) ///
	ci3opts(color(gs13%60)) ci4opts(color(gs13%60)) ///
	ci5opts(color(gs13%60)) ///
	title("{bf:(b)  NH:  Climate changing now, caused by human activities}" ///
		, size(*.85)) ///
	ylabel(0(.2)1.0, format(%2.1f) grid gmin gmax labsize(*.9)) ///
	xtitle("", size(*.85)) 
graph save tempfig10b.gph, replace

use S9_dataset.dta, clear

svy: logit wind2d age3 sex2 c.educ40##c.party30 year, or nolog
margins, at(educ40 = (-1(1)2) party30 = (-1(1)1)) 
marginsplot, legend(position(7) ring(0) col(1) size(*.8) rowgap(*.1) ///
		symysize(*.5) symxsize(*.6) title("{bf:Political party}", size(*.65))) ///
	ytitle("", size(*.85)) ///
	plot1opts(lpattern(longdash) lwidth(medthick) msymbol(O) ///
		mlwidth(medthick)) ///
	plot2opts(lpattern(dash) lwidth(medthick) msymbol(S) ///
		mlwidth(medthick) lcolor(green) mcolor(green) mfcolor(white)) ///
	plot3opts(lpattern(solid) lwidth(medthick) msymbol(T) ///
		mlwidth(medthick) lcolor(maroon) mcolor(maroon) mfcolor(white)) ///
	xlabel(-1 "{bf:<= HS}" 0 "{bf:Some coll}" 1 "{bf:College}" 2 "{bf:Postgrad}" ///
		, labsize(*.9)) ///
	xscale(range(-1.05 2.05)) recastci(rarea) ///
	ci1opts(color(gs13%60)) ci2opts(color(gs13%60)) ///
	ci3opts(color(gs13%60)) ///
	title("{bf:(c)  OR:  Renewable energy higher priority}" ///
		, size(*.85)) ///
	ylabel(0(.2)1.0, format(%2.1f) grid gmin gmax labsize(*.9)) ///
	xtitle("", size(*.85)) 
graph save tempfig10c.gph, replace

svy: logit warmop2d age3 sex2 c.educ40##c.party30 year, or nolog
margins, at(educ40 = (-1(1)2) party30 = (-1(1)1)) 
marginsplot, legend(position(11) ring(0) col(1) size(*.8) rowgap(*.1) ///
		symysize(*.5) symxsize(*.6) title("{bf:Political party}", size(*.65))) ///
	ytitle("", size(*.85)) ///
	plot1opts(lpattern(longdash) lwidth(medthick) msymbol(O) ///
		mlwidth(medthick)) ///
	plot2opts(lpattern(dash) lwidth(medthick) msymbol(S) ///
		mlwidth(medthick) lcolor(green) mcolor(green) mfcolor(white)) ///
	plot3opts(lpattern(solid) lwidth(medthick) msymbol(T) ///
		mlwidth(medthick) lcolor(maroon) mcolor(maroon) mfcolor(white)) ///
	xlabel(-1 "{bf:<= HS}" 0 "{bf:Some coll}" 1 "{bf:College}" 2 "{bf:Postgrad}" ///
		, labsize(*.9)) ///
	xscale(range(-1.05 2.05)) recastci(rarea) ///
	ci1opts(color(gs13%60)) ci2opts(color(gs13%60)) ///
	ci3opts(color(gs13%60)) ///
	title("{bf:(d)  OR:  Climate changing now, caused by human activities}" ///
		, size(*.85)) ///
	ylabel(0(.2)1.0, format(%2.1f) grid gmin gmax labsize(*.9)) ///
	xtitle("", size(*.85))
graph save tempfig10d.gph, replace

graph combine tempfig10a.gph tempfig10b.gph ///
	tempfig10c.gph tempfig10d.gph ///
	, iscale(*.7) imargin(small) ///
	l1title("{bf:Probability}", size(*.8)) b1title("{bf:Education}", size(*.8)) 
graph export Fig10.png, as(png) width(3600) replace
